# Supplementary material for: Systematic Comparison of Beetle Luciferase-Luciferin Pairs as Sources of Near-Infrared Light for In Vitro and In Vivo Applications
Source: Int J Mol Sci. 2022 Feb 23;23(5):2451. doi: 10.3390/ijms23052451 (PMC8910387; doi:10.3390/ijms23052451)
Supplement: Supplementary file 1 [file ijms-23-02451-s001.zip]

Archive with 1 entries (1 files):
- ijms-1604695-supplementary.pdf
